# Supplementary material for: Proteomics of Trypanosoma evansi Infection in Rodents
Source: PLoS One. 2010 Mar 22;5(3):e9796. doi: 10.1371/journal.pone.0009796 (PMC2842431; doi:10.1371/journal.pone.0009796)
Supplement: Table S1 — Details of the protein identifications including their score and number of peptides obtained on data analysis. (0.16 MB XLS) [file pone.0009796.s001.xls]

## Sheet: Sheet1
Table S1
Protein identification parameters
Sl No	Protein name	Accession Number	Species	Score	Coverage	Method	Peptides	Peptide sequences	Charge	Mass error	Precursor mass
1	Enolase (EC 4.2.1.11)	trm|Q9NDH8	Trypanosoma	28.87	52.2	ProteinPilot	14	DELKQEELDTLMLR	3	-0.1652	1747.7
			brucei brucei					DINEPLPILMEAIEEAGHR	3	0.1167	2162.18
								GNPTVEVEVTTER	2	0.0611	1429.77
								HAGNALPFQEFMIAPVK	3	0.0309	1884.99
								INQIGTISEAIASSK	2	0.092	1530.92
								KYGQDAVNVGDEGGFAPPIK	3	-0.1366	2060.88
								LGANAILGCSMAISK	2	-0.0761	1520.69
								LPVPCFNVINGGK	2	0.0653	1413.81
								NVNEVIGPALIGR	2	-0.0161	1350.75
								SGETEDTYIADLVVALGSGQIK	3	0.1471	2265.28
								TQIVGDDLTVTNTER	2	0.005	1660.83
								WAHDYPIVSIEDPYDQDDFAGFAGITEALK	3	0.2863	3382.85
								QEELDTLMLR	2	-0.1459	1262.47
								SAVPSGASTGVYEACELR	3	-1.0771	1851.79
2	Fructose-bisphosphate aldolase	pir|A54500	Trypanosoma	2.08	67.2	ProteinPilot	16	ADDDKDSQSLYVAGNTY	2	0.0208	1860.82
	(aldolase)		brucei					ALMLECEGFEQYISGVILHDETVYQK	4	0.0902	3023.55
								ATAEQVAEYTVK	2	-0.0165	1365.66
								GEQMTAGLDGYIKR	3	0.0263	1610.8
								GLLAADESTGSCSK	2	-0.0145	1394.62
								HGVVWEGCLLKPNMVVPGAESGLK	3	0.0419	2592.36
								LKTPYEAELIETAK	3	0.0288	1604.89
								NVYKIQNGTVSEAVVR	3	-0.002	1833.96
								RFAGIGLSNTAEHR	3	-0.0051	1527.79
								TDCGLEPLVEGAK	2	0.0088	1387.67
								TPYEAELIETAKK	2	-4.1943	1487.59
								VSQHVWSEVVSALHR	3	-0.0085	1732.89
								MNSLAQLGK	2	-0.002	976.499
								VIPPALPGVTFLSGGLSEVMASEYLNAMNNCPLPR	3	0.14	3746.98
								TGETFPQYLR	2	0.0039	1210.6
								SKRVEVLLTQLPAYNR	3	-0.0004	1928.08
3	G3PC_TRYBB Glyceraldehyde-	sp|P10097	Trypanosoma	9.04	21.1	ProteinPilot	5	FEGAVEVQGGALVVNGK	2	0.0321	1672.91
	3-phosphate dehydrogenase, cytosol.		brucei brucei					LVSWYDNETGYSNK	2	1.0533	1675.81
								VPTPNVSVVDLTVR	2	-0.0124	1494.83
								GAAQNIIPSSTGAAK	2	0.9954	1385.73
								AGISLNDNFVK	2	-0.0064	1176.61
4	Glucose-6-phosphate isomerase.(G6PI)	trm|Q9N8H3	Trypanosoma	8.94	13.2	ProteinPilot	5	LYEQYGDEPIKK	3	-0.0441	1481.7
			brucei					MHLAASPASGGSASIAVGSFNIPYEVTR	3	0.0868	2805.46
								SIDIEATLFIVASK	2	0.0059	1505.84
								VNTTENRPVLHIALR	3	0.0593	1732.03
								DENFLFLDYSK	2	0.0116	1389.66
5	Glyceraldehyde-3-phosphate	spt|P22512	Trypanosoma	43.02	67	ProteinPilot	18	AAALNIIPSTTGAAK	2	-0.0022	1397.79
	dehydrogenase, glycosomal.(GAPDH)		brucei brucei					AVGMVIPSTQGK	2	-0.0172	1202.62
								DTSIKEIDAALK	2	-0.0455	1302.66
								EGFGISTGLMTTVHSY	2	-0.0226	1714.76
								EGFGISTGLMTTVHSYTATQK	3	-0.004	2244.07
								IVSWYDNEWGYSHR	3	-0.0011	1810.81
								LGVEYVIESTGLFTVK	2	-0.0138	1753.94
								MVFQALCDDGLLGNEIDVVAVVDMNTDAR	3	-0.0026	3211.48
								SSIYDSKATLQNNLPNER	3	-0.0363	2106
								VSVVDLTFIATR	2	0.0202	1319.77
								LTGMAFRVPTADVSVVDLTFIATRDTSIK	4	0.0464	3139.71
								VGINGFGR	2	-4.0939	814.346
								LGVEYVIESTGLF	2	-0.0043	1425.73
								NPADLPWGK	2	-0.0171	1028.48
								TYMKNILGYTDEELVSADFISDSR	3	0.004	2839.33
								TFVMGVNHNNYNPR	3	-0.0058	1735.77
								VVISAPASGGAK	2	0.0153	1055.61
								TVDGVSVKDWR	3	-0.0114	1317.66
6	Glycerol-3-phosphate dehydrogenase	spt|Q26756	Trypanosoma	2.77	44.35	ProteinPilot	11	AVAEGVATAEPLER	2	-4.144	1407.59
	[NAD+], glycosomal.(GPD)		brucei rhodesiense					GAVFGSGAFGTALACVLAK	2	-1.0101	1794.92
								GMLTNVCTAAADIDMAR	2	-0.0159	1840.8
								HENVYFLPGAPLPANLTFTADAEECAK	3	0.0624	2988.5
								LADEGLPALPR	2	-0.0059	1150.63
								LGKGISLEEIKR	3	-0.0374	1341.76
								NVLAIASGALK	2	-0.0146	1055.62
								HENVYFLPGAPLPANLTF	2	-0.0578	1998.96
								GAEIVLFVIPTQFLR	2	0.0119	1701.99
								GLPGLGDLLLTCSSELSR	2	-1.0364	1885.94
								VIAGPSFAIEVAK	2	-0.0164	1300.72
7	Glycosomal glyceraldehyde phosphate	trm|Q5ZPE0	Trypanosoma	2.51	33	ProteinPilot	6	EGFGISTGLMTTVHSYTATQK	3	0.0559	2244.13
	dehydrogenase (Fragment)		brucei rhodesiense					LGVEYVIESTGLFTVK	2	-0.0442	1753.91
								TFVMGVNHNDYNPR	3	-0.0064	1678.75
								VPTADVSVVDLTFIATR	2	0.0115	1802.99
								NPADLPWGK	2	-0.0064	996.496
								MVFQALCDDGLLGNEIDVVAVVDMNTDAR	3	0.165	3211.65
8	2,3-bisphosphoglycerate-independent	trm|Q9NG18	Trypanosoma	12.14	20	ProteinPilot	8	ATITSLEAVDQSLQR	2	0.0104	1630.86
	phosphoglycerate mutase (PGAM)		brucei brucei					FTDELEEVLAK	2	0	1292.65
								LVLVVLDGVGIGPR	2	0.0014	1405.87
								TLHLIGLLSDGGVHSR	3	-0.0218	1673.9
								YEADWSIVER	2	-0.0079	1266.58
								TSEEYLIGSGCNIFALSETQK	2	-1.0672	2345.04
								AFEEEEFDKFNR	3	-0.028	1559.66
								YLHGAFSQPGR	3	0.003	1231.61
9	6-phosphogluconate dehydrogenase	spt|P31072	Trypanosoma	4.12	8.14	ProteinPilot	3	FLGMGISGGEEGAR	2	0.0025	1395.65
	(6PGD)		brucei brucei					VHNFGLNLPATIATFR	3	0.0234	1769.98
								YGQLVSLQR	2	-0.0227	1062.56
10	6-phosphogluconolactonase (6PGL)	trm|Q9GRG6	Trypanosoma	2.04	10.52	ProteinPilot	1	VPVFDVVLLGLGSDGHTASIFPGSQAEK	3	0.033	2839.51
			brucei
11	Triosephosphate isomerase,	spt|P04789	Trypanosoma	14.81	46.4	ProteinPilot	8	AYYGETNEIVADK	2	0.0215	1471.7
	glycosomal.		brucei brucei					IGADVAGELR	2	-0.0163	999.519
								SGAFTGEVSLPILK	2	0.0149	1417.8
								TAVVVLTQIAAIAK	2	-0.0134	1396.85
								VATPQQAQEAHALIR	3	-0.0225	1631.85
								VVIAYEPVWAIGTGK	2	-0.0156	1601.87
								DFGVNWIVLGHSER	3	-0.0052	1627.81
								DVNGFLVGGASLKPEFVDIIK	3	-0.0199	2217.18
12	Fructose-1,6-bisphosphatase (F1,6,BP)	trm|Q95PL6	Trypanosoma	2.81	7.4	ProteinPilot	2	LIEQAGGLALTGDGR	2	0.011	1469.79
			brucei					PIYSVNEGNLR	2	0.0415	1260.69
13	Hexokinase.	trm|Q95PL2	Trypanosoma	9.41	58.2	ProteinPilot	18	AAQLSASFCCAPLVK	2	-0.0694	1621.73
			brucei					ATGVFYALDLGGTNFR	2	-5	1695.85
								ATIAIDGSVFEK	2	-0.0269	1249.63
								DGSGIGAAFISAMVVNDK	2	-0.0764	1766.77
								DVAMAALTNQFTMSVESMR	2	-0.0766	2148.87
								FDLDIDDASLNK	2	-0.0171	1364.63
								GSALTPINMESGNFDSK	2	-0.0264	1782.78
								GVQGNDVIALLQAAFGR	2	0.111	1728.04
								LLYEMVEGLEGR	2	-0.0815	1423.62
								LNNILEHISIQGNDGETVR	3	-0.0204	2121.06
								TVPLGFTFSFPVEQTK	2	-0.0768	1796.86
								VCGVDVQSIEDLR	2	-0.0271	1488.7
								VIVHLSSINCLPAALQTALGNR	3	-0.0751	2346.21
								YALEGNATDLFDFIASNVK	3	-0.0417	2086.98
								ILGPECDVR	2	-0.0578	1057.46
								QIMTYLLYEMVEGLEGR	3	-0.0191	2075.97
								EGAVVDSSTSAFK	2	-0.0249	1296.6
								VNVVALCNDTVGTLISHYFK	3	-0.0181	2249.13
14	Phosphoglycerate kinase.(PGK)	trm|Q9N921	Trypanosoma	3.73	38	ProteinPilot	12	AVDSPLITEDQNIPEGH	2	-0.0179	1833.86
			brucei					ILASYGDVYISDAFGTAHR	3	0.0461	2055.05
								ILGNGAAGYLMEK	2	-0.0036	1335.68
								LSELLLRPVTFAPDCLNAADVVSK	3	0.0507	2627.45
								MSPGDVVLLENVR	2	0.0074	1443.75
								PGVAVLDEK	2	-0.0375	926.47
								SAVVSYASAGTGTLSNR	2	0.079	1639.9
								VLGNPPRPLVAIVGGAK	3	-0.0501	1656.95
								IQLLDNMLQR	2	-0.0366	1242.64
								VDFNVPVK	2	0.0049	916.507
								TLPGVAVLDEK	2	-0.0211	1140.62
								MSHVSTGGGASLELLEGK	2	1.9018	1773.78
15	Pyruvate kinase 1 (PK1)	spt|P30615	Trypanosoma	38.08	50	ProteinPilot	17	DGEVSFAPGDIVCVTTDPAYEK	2	-0.881	2368.19
			brucei brucei					AMLVLSNTGR	2	-0.0592	1060.51
								DLEFGVAQGVDMIFASFIR	3	0.0476	2130.09
								GDLGVEIPAEK	2	0.0268	1126.61
								GINLPGCEVDLPAVSEK	2	-0.017	1796.88
								GKDILIISK	2	0.0245	985.642
								GKYPNEVVQYMAR	3	0.0443	1569.81
								ICVEAQSATHDTVMFNSIK	3	0.0535	2166.06
								IENHQGVQNIDSIIEASNGIMVAR	3	-0.0426	2623.26
								IVCTIGPSTQSVEALK	2	0.0203	1701.92
								MNFSHGSHEYHQTTINNVR	4	0.1138	2287.13
								SQLEHNIGLSIFEPVAK	2	-0.0823	1922.93
								SVVSVFYDAAK	2	-0.0328	1184.58
								VCVAQMCIISK	2	0.02	1323.65
								YASTGDVVVVVHADHSVK	3	0.0095	1881.97
								YRPNCPIICVTTR	3	0.0365	1648.85
								AVPVGGSIYVDDGVMTLR	2	-0.0549	1863.89
								FYIDYPQLTK	2	0.0199	1286.67
16	6-phospho-1-fructokinase.(PFK1)	trm|O15648	Trypanosoma	12.59	49.5	ProteinPilot	17	AAYAEAVSANYGVGVVK	2	0.1054	1667.96
			brucei					AMLNSVTQEDLK	2	-0.0201	1347.65
								DEPSSENPVSVSPLLCELAAAR	3	-0.0754	2340.05
								DSGFIAAQAAVASAQAN	2	-0.0519	1590.71
								EITVDLGSDVR	2	0.0363	1202.65
								GVDISVFGVPK	2	-0.0472	1116.57
								IHFNPTETTIGIVTCGGICPGLNDVIR	3	1.0089	2954.49
								LGVNILFTVGGDGTQR	2	1.1242	1647
								LIDIGVILTEK	2	-0.0205	1212.71
								SCVIIVAEGFGQDWGR	2	-0.8974	1791.96
								SITLTGINVYNVK	2	-0.053	1420.74
								TFGFQTAVEK	2	0.0147	1126.58
								VTNIHHYGGTILGSSR	3	0.0813	1710.96
								TIDNDLSFSHR	2	0.0008	1303.62
								LPGADYPNPSKK	3	0.0188	1285.69
								FGYWGLSK	2	-0.0357	956.44
								DKTDYIMYNPR	2	-0.0079	1430.64
17	Pyruvate kinase 2 (PK2)	spt|P30616	Trypanosoma	28.46	51.1	ProteinPilot	17	AVPVGGSIYVDDGVMTLR	2	-0.0549	1863.89
			brucei brucei					DLEFGVAQGVDMIFASFIR	3	0.0476	2130.09
								GINLPGCEVDLPAVSEK	2	-0.017	1796.88
								GKYPNEVVQYMAR	3	0.0443	1569.81
								ICVEAQSATHDTVMFNSIK	3	0.0535	2166.06
								IENHQGVQNIDSIIEASNGIMVAR	3	-0.0426	2623.26
								IVCTIGPSTQSVEALK	2	0.0203	1701.92
								MNFSHGSHEYHQTTINNVR	4	0.1138	2287.13
								SQLEHNIGLSIFEPVAK	2	-0.0823	1922.93
								SVVSVFYDAAK	2	-0.0328	1184.58
								YASTGDVVVVVHADHSVK	3	0.0095	1881.97
								VCVAQMCIISK	2	0.02	1323.65
								GDLGVEIPAEK	2	0.0268	1126.61
								YRPNCPIICVTTR	3	0.0365	1648.85
								AMLVLSNTGR	2	-0.0592	1060.51
								GKDILIISK	2	0.0245	985.642
								FYIDYPQLTK	2	0.0199	1286.67
18	Inosine-5'-monophosphate	spt|P50098	Trypanosoma	3.88	13.1	ProteinPilot	4	NILLHLPLVSSPMDTVTESSMAR	3	0.0268	2510.31
	dehydrogenase (IMPDH)		brucei brucei					YLSENETLQVAQGVAGAVLDK	3	-1.0492	2203.08
								SVSPDVPVSTIR	2	-0.0828	1255.59
								NLIDAGADSLR	2	1.9767	1145.57
19	Ribonucleoside-diphosphate reductase	spt|O15910	Trypanosoma	2.07	4.45	ProteinPilot	1	GLMPGLTFSNELISR	2	0.0037	1633.85
	small chain (RNR2)		brucei brucei
20	Hypoxanthine-guanine	spt|Q07010	Trypanosoma	6.64	25.7	ProteinPilot	4	HVLVLEDILDTALTLR	3	0.0147	1820.06
	phosphoribosyltransferase (HGPRT)		brucei brucei					ILGDFGVPTR	2	-2.448	1071.14
								YDFATSVLFTEAELHTR	3	0.0886	1999.06
								GSFVFTADMVR	2	-0.0229	1244.56
21	Nucleoside diphosphate kinase (NDK)	trm|Q9U9K9	Trypanosoma	2.07	24.8	ProteinPilot	3	VLLGATNPADSLPGTIR	2	-0.0349	1693.9
			brucei					GDFAVDVGR	2	0.0023	934.453
								TFIAVKPDGVQR	3	-0.0268	1329.71
22	Inosine-adenosine-guanosine-	trm|O15727	Trypanosoma	1.7	4.28	ProteinPilot	1	STATAVNAFPTEWR	2	0.0039	1549.76
	nucleoside hydrolase		brucei brucei
23	Adenylate kinase (ADK)	trm|Q7YUN3	Trypanosoma	4.25	10	ProteinPilot	2	AVLSEDVLLYLK	2	0.0128	1403.8
			brucei					LGVVLISSGQVLTR	2	-0.0378	1440.83
24	S-adenosylhomocysteine (SAH)	trm|Q7YUF0	Trypanosoma	4.29	6.8	ProteinPilot	3	TACVCGYGDVGK	2	0.0031	1285.55
	hydrolase (EC 3.3.1.1)		cruzi					HIILLAEGR	2	-7.8126	1012.8
								DISLAEWGR	2	0.0098	1045.53
25	Aspartate aminotransferase (AST)	trm|Q964F1	Trypanosoma	5.82	11.2	ProteinPilot	3	IAASQGLSGTGSLSLGATLLR	2	0.0464	1972.14
			brucei					VGVISAVVSDASR	2	0.0607	1258.75
								LAYGNTVPLER	2	-0.0143	1231.64
26	Branched-chain amino acid	trm|Q7YUX3	Trypanosoma	19.56	38.9	ProteinPilot	8	AITDIQYGDVEHEWSR	3	0.0414	1917.93
	aminotransferase, putative (BCAT)		brucei					GELLNVPCPAPGASLTHR	3	-0.0024	1887.96
								GYSLYLRPTVIGTGSTLSAVAGSAAK	3	-0.0147	2539.35
								LFVIASPVGPYYPSGMKPVR	3	-0.0074	2193.16
								LGANYAAPMLVQR	2	-0.0028	1418.73
								SFTIHELTAALR	3	0.0023	1357.74
								PSANSNEVELVTAPLDGTILPGVTR	3	0.0552	2549.39
								LCLPGFDPDELQK	2	0.0169	1530.76
27	Alanine aminotransferase, probable	trm|Q9N8G6	Trypanosoma	5.32	9.13	ProteinPilot	4	TGAYTDSAGYAFVR	2	0.0123	1477.7
	(EC 2.6.1.2) (ALT)		brucei					VLVVINPGNPTGGVLER	2	-0.0749	1732.91
								IILQTLVGDEK	2	0.0155	1227.72
								DIVAQYVNER	2	0.0193	1205.62
28	L-threonine 3-dehydrogenase	trm|Q7YW97	Trypanosoma	2.95	10.2	ProteinPilot	2	VLVTGALGQIGTDLSLALR	2	-0.0291	1896.08
	(EC 1.1.1.103)		brucei					IANSWPDSLDDSNAR	2	0.0439	1659.79
29	Arginine kinase (ARK)	trm|Q9U420	Trypanosoma	4.62	44.4	ProteinPilot	9	DFGDLNTLVDVDPEGK	2	0.025	1732.84
			brucei					ETQQQLIDDHFLFK	2	-0.0708	1742.79
								GTAGEHSDSPDGIYDISNK	3	0.0112	1961.87
								LGFLTFCPSNLGTTIR	2	-0.035	1795.89
								LGLSEYEAVKEMQDGILELIK	3	-0.0074	2393.23
								SLAGYPFNPCLTK	2	-0.0225	1466.7
								TFLVWVNEEDHLR	2	0.0029	1656.83
								LGATLLDVIQSGVQNL	2	0.0034	1639.92
								EQLSTMTDDLQGTYYPLSGMTK	3	0.0199	2510.14
30	Acyl-CoA synthetase 5	trm|Q6KBS6	Trypanosoma	5.77	5.5	ProteinPilot	3	GTYPEILENVELR	2	-0.018	1531.77
			brucei					SLVDNDDILQYNK	2	0.0133	1535.76
								NVEAMLPSPGSIK	2	0.0142	1357.71
31	Fatty acyl CoA synthetase 3.	trm|Q9U402	Trypanosoma	3.1	5.8	ProteinPilot	3	GDLAEYNPSLLIGVPR	2	0.0027	1712.91
			brucei					EWYEGECLPQR	2	0.031	1465.66
								ADDLALIMYTSGTTGDPK	2	-0.0087	1882.89
32	Glycerol kinase, glycosomal (GK)	spt|Q9NJP9	Trypanosoma	1.72	27.8	ProteinPilot	10	AALQAIALQLNDVVGSMK	2	0.0175	1857.02
			brucei brucei					AFVTDVTNASR	2	0.0304	1179.62
								HGLLSTVGFQVGR	3	-0.0124	1369.73
								ITGLPVSTYFAAFK	2	-0.0608	1513.76
								KVTAELGGGDSMFASK	3	0.0766	1612.85
								SNSELFGYVETDECGVAAALNER	2	-2.9327	2527.2
								YVGSIDQGTTSTR	2	1.0195	1384.68
								KIEAIGITNQR	3	0.0515	1241.76
								DAGLNLSSLR	2	0.0199	1044.58
								FSGLLAPYWDPSAR	2	-0.0394	1578.74
33	GIM5A protein	trm|Q9N9D0	Trypanosoma	2.98	13.6	ProteinPilot	2	TAGCESLALSLGNLAR	2	0.011	1631.84
			brucei brucei					VMAIVQFLPMALEGPAR	2	0.0072	1873.99
34	Pyridoxine/pyridoxal/pyridoxamine	trm|O15927	Trypanosoma	2.07	7	ProteinPilot	1	VVASPQVVLQPSTVVDVKPIS	2	-0.0304	2161.21
	kinase (PdxK)		brucei
35	Alternative oxidase, mitochondrial	spt|Q26710	Trypanosoma	2	4	ProteinPilot	1	LSFLETVPVVPLR	2	-0.0574	1468.81
	precursor.		brucei brucei
36	Cytosolic malate dehydrogenase.	trm|Q95WV4	Trypanosoma	7.11	19.8	ProteinPilot	4	VCVVGNPANTNALILLR	2	-1.0842	1821.92
	(MDH)		brucei					VQLQLLDISPALK	2	0.0009	1436.86
								NCIIWGNHSGTQVPDVNSATVGGK	3	-0.0211	2510.18
								ADIAILCGAFPR	2	-0.0079	1302.67
37	Vacuolar ATP synthase catalytic	spt|Q26975	Trypanosoma	1.47	3.8	ProteinPilot	2	SVAAEILQR	2	-0.0073	985.548
	subunit A.		congolense					EEFLQQNAFTPYDK	2	-0.9425	1727.86
38	Trypanothione reductase.	spt|P39051	Trypanosoma	16.3	26	ProteinPilot	8	ESAGFGWEFDGSSVK	2	0.0217	1601.72
			brucei brucei					GFDETIREEVTK	2	0.023	1422.72
								LMLTPVAINEGAALVDTVFGNKPR	3	0.0658	2525.43
								LMVTGAQYMDHLR	3	0.0102	1533.75
								QLTANGIEIMTNENPAK	2	-0.0032	1842.91
								TLDVDVVMMAIGR	2	-0.0489	1418.68
								TNVPNIYAIGDITDR	2	0.0237	1660.87
								VAVYMSSFTPLMHNISGSK	3	0.0634	2068.08
39	Trypanothione synthetase.	trm|Q8IEX1	Trypanosoma	1.4	2	ProteinPilot	1	LITGLESPFGPVR	2	-0.0536	1384.72
			brucei
40	Actin 1	pir|A27724	Trypanosoma	4.01	8.8	ProteinPilot	2	ILMETGMTFTTSAEK	2	0.0091	1690.79
			brucei					VNPESHNVLLTEAPMNPK	3	0.0329	2005.03
41	Actin 2	pir|B27724	Trypanosoma	7.25	19.9	ProteinPilot	4	ILMETGMTFTTSAEK	2	0.0885	1690.87
			brucei					TTGIVLDAGDGVTHTVPIYEGYSLPH	3	0.179	2711.52
								VNPESHNVLLTEAPMNPK	3	-0.0697	2004.92
								YPIEHGIVTNWDDMEK	3	-0.2825	1961.6
42	Alpha tubulin	trm|Q76NL1	Trypanosoma	10.27	77.8	ProteinPilot	25	AFVHWYVGEGMEEGEFSEAR	3	1.039	2330.05
			brucei					AVCMIANSTAIAEVFAR	2	0.051	1838.95
								AVFLDLEPTVVDEVR	3	-0.081	1700.82
								EAICIHIGQAGCQVGN	2	0.0467	1725.84
								FDGALNVDLTEFQTNLVPYPR	3	-0.0529	2446.1
								IHFVLTSYAPVISAEK	2	-0.0693	1773.9
								LADNCTGLQGFLVYHAVGGGTGSGLGALLLER	3	-0.0956	3215.54
								LGYTVYPSPQVSTAVVEPYNSVLSTH	2	-0.0495	2807.35
								LIGQVVSSLTASLR	2	0.0506	1442.9
								NLDIERPTYTNLNR	2	0.0512	1717.93
								NSVLSTHSLLEHTDVAAMLDNEAIYDLTR	3	-0.1033	3243.47
								QLFHPEQLISGK	2	0.0024	1378.73
								TIGVEDDAFNTFFSETGAGK	2	-0.0896	2104.87
								TIQFVDWSPTGFK	2	-6.7768	1517.98
								AYHEQLSVSEISNAVFEPASMMTK	3	-0.0845	2716.15
								DVNAAVATIKTKRTIQFVDWSPTGFK	3	-0.1321	2892.42
								CGINYQPPTVVPGGDLAK	2	0.0562	1885
								YMACCLMYR	2	0.0365	1298.53
								LGYTVYPSPQVSTAVVEPY	2	0.0298	2069.07
								PTVVDEVR	2	-0.0599	913.427
								VLTSYAPVISAEK	2	-0.0049	1376.75
								DVNAAVATIK	2	0.0084	1000.56
								NLDIERPTYTNL	2	-0.0313	1447.7
								DYEEVGAESADMDGEEDVEE	2	0.1808	2363.04
								EIVDLCLDR	2	-0.002	1113.55
43	Beta tubulin	trm|Q76NL2	Trypanosoma	27.04	63.3	ProteinPilot	20	AGPYGQIFRPDNFIFGQSGAGNNWAK	3	-0.0843	2827.21
			brucei					EAESCDCLQGFQICH	2	0.0983	1852.82
								EIVCVQAGQCGNQIGSK	3	-0.0048	1846.86
								EVDEQMLNVQNK	2	0.0116	1445.69
								GHYTEGAELIDSVLDVCCK	3	-0.0892	2164.89
								GLSVPELTQQMFDAK	3	0.0066	1678.83
								IGNNTCIQEMFR	2	0.025	1497.7
								IMMTFSIIPSPK	2	0.032	1395.75
								INVYFDEATGGR	2	0.0486	1340.68
								LAVNLVPFPR	2	-6.5363	1118.13
								LHFFMMGFAPLTSR	3	0.0505	1701.85
								MREIVCVQAGQCGNQIGSK	3	-0.9345	2149.07
								SLGGGTGSGMGTLLISK	2	0.0494	1550.85
								SVLIDLEPGTMDSVR	2	0.0476	1646.87
								TLKLTTPTFGDLNHLVSAVVSGVTCCLR	4	0.0827	3086.67
								VGEQFTLMFR	2	-0.0695	1226.54
								VSDTVVEPYNTTLSVH	2	0.0461	1759.91
								AGPYGQIFRPDNF	2	-0.0714	1480.64
								FWEVISDEHGVDPTGTYQGDSDLQLER	3	-1.0489	3091.35
								KLAVNLVPFPR	3	0.013	1252.78
44	69 kDa paraflagellar rod protein	spt|P22225	Trypanosoma	11.77	19.3	ProteinPilot	8	EVEGVVSPADQQQPAVPEVTDITLEAAR	3	0.0101	2947.49
	(69 kDa PFR protein)		brucei brucei					FIHENLDKQDEAWR	4	0.0076	1799.87
								LQVHQEYLEAFR	3	-6.9928	1524.79
								SQLDASEMAQVPVAALK	2	-0.0208	1772.88
								AHELLASVEGGTK	2	-0.0326	1310.65
								AQLLEHLVELVADK	3	0.0674	1576.95
								TLGQLVYK	2	0.0085	920.542
								WSLTEAYDIK	2	0.0271	1224.63
45	73 kDa paraflagellar rod protein	spt|Q26789	Trypanosoma	2	16.3	ProteinPilot	7	AAVDDATGLEAAR	2	0.0033	1300.63
	(73 kDa PFR protein)		brucei brucei					AEELVAAVDVGTK	2	0.0016	1300.69
								CTGLVEELVSEGCAAVK	2	0.9191	1821.78
								MLYLTLGSLIYK	2	-0.0183	1429.77
								SQLDATQLAQVPTQTLK	2	0.0418	1841.03
								VVSFTQMIDNAIAK	2	-0.0145	1551.78
								WNLTEVYDLAK	2	0.0272	1350.71
46	Paraflagellar rod protein	trm|Q26785	Trypanosoma	2	2	ProteinPilot	1	LQVHQEYLEAFR	3	0.0259	1531.8
			brucei brucei
47	Paraflagellar rod protein 1	trm|Q6V3S3	Trypanosoma	3.05	28.4	ProteinPilot	11	AFLSQNLENQEK	2	-0.0097	1419.69
			brucei					AVAALIELAETAIATAENYSGYVDSR	3	-0.7792	2696.57
								AVEGEETAVELAIR	2	-3.0629	1482.7
								AVVGGDVLEVER	2	-0.0117	1241.65
								DSLEALQQFTDYHSNQR	3	-0.008	2050.93
								GVTGVINALNATQDAGEQLFLSVEK	3	-0.0311	2573.3
								QPLDVVAVESILSTLR	2	-0.0356	1721.92
								ENLNILKPHQPR	3	0.0174	1457.83
								YKHEAPCGWTEEK	3	0.0398	1633.76
								GFIAELQALER	2	0.0284	1245.7
								AAELVQLTAK	2	0.0003	1042.6
48	Flagellar calcium-binding protein	spt|Q26677	Trypanosoma	3.4	11.4	ProteinPilot	2	LDEFTTHLPDIVQR	2	-0.0355	1682.83
	TB-1.7G (Fragment)		brucei brucei					DGSLLLELQEFK	2	0.0095	1390.74
49	Par3	trm|O18658	Trypanosoma	2.35	4.4	ProteinPilot	2	VEYSQFLEVASQHK	3	0.0069	1663.83
			cruzi					MLYLTLGSLIYK	2	-0.0283	1429.76
50	Valosin-containing protein homolog	trm|O44008	Trypanosoma	5.51	3.9	ProteinPilot	2	EIDIGVPDEIGR	2	0.0005	1311.67
	(VCP)		brucei					LIADDLAEDDNSVVVLNAK	2	0.0034	2014.01
51	I/6 autoantigen	spt|Q26768	Trypanosoma	2	7.4	ProteinPilot	1	GYVSVDEFMDALYGEEGR	2	0.0227	2051.9
			brucei brucei
52	Axoneme central apparatus protein	trm|Q9N8N9	Trypanosoma	1.41	2.3	ProteinPilot	1	SAAAWSLGQIGR	2	-0.0184	1215.62
			brucei
53	Microtubule-associated protein p320	pir|A41244	Trypanosoma	1.52	26.6	ProteinPilot	2	TVGEEVTTDMR	2	-0.0174	1236.55
			brucei					TVGEEVTTNMR	2	-0.0174	1236.55
54	Cytoskeleton-associated protein	trm|Q9GPI9	Trypanosoma	8.06	7.6	ProteinPilot	5	AMFASTTPAEK	2	-0.0117	1152.54
			brucei					LSPVLLCVSR	2	-0.0075	1142.64
								RPSEFAQCDEENIDAVR	3	0.0016	2034.91
								NILVDDFLPTVGGVPCYAR	2	-0.0374	2119
								FIQPVEVR	2	0.0029	986.558
55	Calflagin Tb-44A.	pir|S53353	Trypanosoma	2	6.8	ProteinPilot	1	GVGEEDLVEFLEFR	2	-0.0327	1637.76
			brucei
56	Open reading frame A, partial cds.	trm|Q26743	Trypanosoma	1.74	19.8	ProteinPilot	1	TNAAMEDELDSLR	2	-0.0341	1463.62
			brucei
57	Antigen GM6 (Fragment)	spt|Q26755	Trypanosoma	2.66	52.7	ProteinPilot	2	IAELEVAMNEHSHELAK	3	0.0096	1919.95
			brucei gambiense					SFLDPMPEGVPLSELELDKDEK	3	1.0499	2488.26
58	40S ribosomal protein S14	spt|P19800	Trypanosoma	2	9	ProteinPilot	1	IEDVTPVPTDSTR	2	-0.0086	1428.7
			brucei brucei
59	40S ribosomal protein S4	Tb11.02.1085	Trypanosoma	2	4.76	ProteinPilot	1	YPAGFMDVVEIPK	2	-0.031	1480.7
			brucei
60	40S ribosomal protein S8	spt|P25204	Leishmania	1.71	13.6	ProteinPilot	1	LLDVVYNATSNELVR	2	-0.0139	1704.89
			major
61	60S ribosomal protein L10a	spt|P53028	Trypanosoma	2	6.5	ProteinPilot	1	FPTVCAQNESLPDK	2	-0.0262	1604.72
			brucei rhodesiense
62	60S ribosomal protein L23a (L25)	spt|P41165	Trypanosoma	2	9	ProteinPilot	1	LSASYDALDTANK	2	-0.0167	1367.64
			brucei brucei
63	60S ribosomal protein L4 (L1)	spt|P49669	Trypanosoma	4.92	10.96	ProteinPilot	3	IENVAEVPLVVEDGVR	2	-5.0653	1731.87
			brucei brucei					IFGTFTEPSTVK	2	0.0225	1325.71
								HDVVQFVHTNMAK	3	-0.0129	1540.73
64	ADP-ribosylation factor 1	trm|Q6IMM4	Trypanosoma	7.69	19.8	ProteinPilot	3	NAVLLVFANK	2	0.0258	1087.66
			brucei					QDLPNAMSTTEVTEK	2	-0.0172	1678.75
								ILMVGLDAAGK	2	0.0033	1102.61
65	Elongation factor 2 (EF2)	trm|Q6IWF6	Trypanosoma	4.08	28	ProteinPilot	18	AILELQLDPEEAYQGFVK	2	0.0233	2062.09
			cruzi					AYLPVAESFGFTADLR	2	0.0328	1755.92
								DSFVAAWQWATR	2	0.0172	1436.7
								ETVTDVSSIQCLSK	2	-0.0349	1579.74
								FLADKFDWDVAEAR	3	0.0317	1695.86
								FLPAAETLLQMIVAHLPSPK	3	0.089	2175.3
								GPNVVVDVTK	2	-0.0152	1026.56
								GVIIGEENRPGTPIYNVR	3	-0.0039	1983.05
								SATITDDGESPHPLR	3	-0.0254	1594.73
								STLSDSLVGAAGIIK	2	0.0101	1430.81
								AEMLYSGESGPDDK	2	-0.0333	1568.63
								LWGDNFFDAK	2	0.0264	1211.59
								QDLYEDKPVQR	2	-0.0391	1372.62
								DLQEDFMNGAPLK	2	-0.0096	1492.68
								YSVSPVVR	2	-0.0078	905.489
								IRPVVFINK	2	-0.0329	1084.64
								GGGQIIPTAR	2	-0.0054	968.535
								ALMDYPEQIR	2	-0.036	1234.57
66	Ribosomal P0 subunit protein (RPP0)	trm|Q9BLD6	Trypanosoma	6.05	13.08	ProteinPilot	3	ATAFFQALNIATK	2	-0.0094	1394.75
			congolense					VGAIAPCDVIVPAGNTGMEPK	2	0.054	2111.09
								VDNSTATLLQK	2	-0.0146	1188.62
67	Ribosomal protein L24	trm|O77067	Trypanosoma	2	11.2	ProteinPilot	1	AIVGAELSYIQEVR	2	-0.0175	1546.82
			brucei
68	Ribosomal protein S12	trm|O76223	Trypanosoma	2.53	22.4	ProteinPilot	2	QVEPTPVVEVIDVEPDTLQDAIR	3	0.908	2562.23
			brucei					ALEVNGLVR	2	0.0093	969.57
69	EIF-4A	XP_820123.1	Trypanosoma	2	9.1	ProteinPilot	3	TGAFSIGLLQR	2	-0.0075	1161.64
			cruzi					GIDVHHVNIVINFDLPTNK	4	-0.0269	2144.11
								VLVTTDLVAR	2	-0.0109	1085.63
70	QM-like protein	trm|Q967R7	Trypanosoma	2.01	6.6	ProteinPilot	1	ELEQISSEALEAAR	2	-0.01	1544.76
			brucei
71	Acidic ribosomal protein P0	pir|R5UTP0	Trypanosoma	2	3.1	ProteinPilot	1	VLFCLMDNVR	2	0.0019	1265.63
			cruzi
72	Eukaryotic peptide chain release	spt|Q9NAX8	Trypanosoma	4	8.4	ProteinPilot	2	FGCALELITNR	2	0.019	1292.67
	factor subunit 1(eRFI)		brucei brucei					VVDVAHPGDVGLNQAIDLAADALSGVK	3	0.0475	2644.42
73	Ribosomal protein L3	trm|Q9NHD6	Trypanoplasma	2.12	5.5	ProteinPilot	1	EVVEPVTILEAPPMAIVGVTGYR	2	0.0464	2465.33
			borreli
74	Elongation factor 1-alpha (EF1-alpha)	spt|P41166	Trypanosoma	9.45	16.03	ProteinPilot	5	FVPISGWQGDNMIEK	2	-0.0176	1719.81
			brucei brucei					MVPQKPMCVEVFNDYAPLGR	3	0.0118	2350.14
								VETGVMKPGDVVTFAPANVTTEVK	3	0.0318	2488.32
								VRFVPISGWQGDNMIEK	3	-0.0122	1974.99
								IGGIGTVPVGR	2	-0.0187	1024.58
75	Elongation factor 1 gamma	XP_829366.1	Trypanosoma brucei TREU927	-2.5	4.7	GPM	1	ITDYLCWEGP TIPKPVLEGR	3	2.133	2344.2
			brucei
76	14-3-3 protein I	trm|Q68CM1	Trypanosoma	8.36	27.1	ProteinPilot	5	ATEVANSSLAPTHPIR	3	0.0208	1662.89
								QAYDEAVTELETLDDEAYR	2	0.0856	2230.08
								SDNMELIVSLR	2	0.0354	1291.68
								YYAEIAPEGDQR	2	-0.0004	1410.64
								WYNAVLLDEVVPK	2	-0.0003	1544.82
77	14-3-3 protein II	trm|Q68CL8	Trypanosoma	4.52	19.04	ProteinPilot	4	EAFEEALSDPDVLDEEQHK	2	-0.0134	2199.97
			brucei					LNPVLSSEER	2	-0.0347	1142.56
								EAALIMQLLR	2	-0.0079	1172.65
								AGFQIPEKR	2	0.0088	1086.59
78	Cyclic nucleotide phosphodiesterase	trm|Q9GQU6	Trypanosoma	11.2	10.9	ProteinPilot	7	AGDISNVTKPFDISR	3	-0.0101	1618.82
			brucei					ESTDKPLDVAAAIAYR	2	-0.0299	1718.85
								GQIGFIDFVAAPFFQK	2	0.0862	1784.02
								VAQTGETVNIVDAYADDR	2	0.032	1935.95
								LDLTTESGLR	2	-0.0383	1103.54
								SDVILDVVTVLSNTDIR	3	0.0944	1858.1
								GVEVLPMFDR	2	0.0558	1161.64
79	Cyclic nucleotide-specific	trm|Q9GTN9	Trypanosoma brucei	2.48	14.7	ProteinPilot	5	VDVTDIDFDLFQAR	2	0.0422	1652.85
	phosphodiesterase PDE2A		brucei					TESPLGILSSASGNK	2	-0.0043	1459.75
								ESTDKPLDVAAAIAYR	2	-0.0299	1718.85
								GQIGFIDFVAAPFFQK	2	0.0862	1784.02
								GVEVLPMFDR	2	0.0558	1161.64
80	Guanine nucleotide-binding protein	spt|Q94775	Trypanosoma brucei brucei	5.76	20.44	ProteinPilot	4	AVAYEGQLTGHR	2	0.0243	1342.69
	beta subunit-like protein (GNB2L1)		brucei brucei					FSPSLDAPVIVSGGWDNLVK	2	-0.0043	2100.08
								TLLSWGPNPDR	2	0.0134	1254.65
								GEALSEMAAGAPINQICFSPNR	2	0.2083	2348.3
81	Glycosylphosphatidylinositol-specific	trm|Q7YUK0	Trypanosoma	4.73	9.2	ProteinPilot	3	MYVTQAIGTPR	2	0.0074	1251.64
	phospholipase C(GPI-PLC)		brucei					DLEDVSIGGVPSK	2	-0.0409	1314.63
								PYVEYPYAR	2	-0.0036	1156.55
82	Phospholipase A1, possible (PLA1)	trm|Q9N8B3	Trypanosoma brucei	2.01	12.7	ProteinPilot	2	SAFESALQLVGK	2	-0.0348	1248.64
			brucei					ISASDLAASSLHEDVMGGMAQLVQQK	3	0.0785	2717.38
83	GTP binding protein, putative (GTR1)	trm|Q7YUT0	Trypanosoma	2.2	3.5	ProteinPilot	1	EIDFLNTLQLLTAK	2	-0.0365	1617.86
			brucei
84	Adenylyl cyclase (AC)	trm|Q9NHA3	Trypanosoma	6.6	4.8	ProteinPilot	5	VGIHTGLCDIR	3	-0.0181	1239.62
			brucei					TESVGNGGQVLMTL	2	0.0333	1447.73
								FANTRPQGVIVFGSPIPDTK	3	-0.0001	2143.14
								TAEAIYDGAFYVVGK	2	-0.0065	1602.79
								LLFATNLPHWGDK	3	-0.0259	1510.77
85	Lysophospholipase	trm|Q7YXI0	Trypanosoma	2.32	10.7	ProteinPilot	2	IAPAGVAALSGYFAAAEK	2	-2.0303	1703.87
			brucei					FLQQVLPGPSSK	2	-0.0046	1299.71
86	Regulatory subunit of protein kinase A	trm|Q9GPG5	Trypanosoma	7.87	10.8	ProteinPilot	4	DLMTVAGAMWR	2	0.0003	1249.6
			brucei					LLTYNVLFSFLDSR	2	0.0461	1686.94
								LQLADALSSDEFEPGDYIIR	2	0.0315	2251.13
								SYVAPYFEK	2	0.001	1102.53
87	CAMP specific phosphodiesterase	trm|Q8WQX9	Trypanosoma	8.35	9.23	ProteinPilot	5	AGDISNVTKPFDISR	2	0.0179	1618.85
			brucei					ESTDKPLDVAAAIAYR	2	-0.0514	1718.83
								GQIGFIDFVAAPFFQK	2	-0.0003	1783.93
								GTGIVGYVAQTGETVNIVDAYADDRFNR	3	0.1693	3001.61
								GVEVLPMFDR	2	-0.0117	1161.57
88	Chaperonin HSP60, mitochondrial	spt|Q37683	Trypanosoma	7.23	10.14	ProteinPilot	4	ALDGLLQDQSLTADQR	2	0.0071	1742.89
	precursor		brucei brucei					AVEAVATTLGPK	2	-0.0424	1155.61
								GYISPYFVTDAK	2	0.0095	1359.68
								AAVQEGIVPGGGPALLR	2	0.0254	1577.9
89	Cyclophilin A (CypA)	trm|Q94774	Trypanosoma	7.94	56.5	ProteinPilot	8	FPDESFAGK	2	0.0016	996.457
			brucei brucei					GFGYAGSGFHR	2	-0.0324	1154.49
								HVVFGQVLEGMDVVK	3	-0.0108	1671.85
								ITFELFADAVPK	2	-0.0032	1349.72
								VYFDVSIAGQAAGR	2	-0.0131	1452.72
								SYRPHHATVPTNPK	3	-0.0326	1645.8
								HFGAGTLSMAN	2	-0.0385	1120.46
								IIPQFMCQGGDFTR	2	-0.0109	1684.76
90	DnaJ protein, putative	trm|Q7YUS0	Trypanosoma	5.39	6.7	ProteinPilot	2	LSGDIIIILDEKPHPVFTR	4	0.0494	2162.26
			brucei					VFDVVVEK	2	-0.009	933.508
91	Heat shock 70 kDa protein 4 (HSP70) (spt|P11145)	spt|P11145	Trypanosoma	5.09	46.6	ProteinPilot	26	ALFENIDFQATITR	2	0.0164	1637.86
			brucei brucei					ATNGDTHLGGEDFDNR	3	0.0021	1718.72
								AVHDVVLVGGSTR	3	-6.076	1302.64
								DAGTIAGLEVLR	2	0.0116	1213.68
								DCHLLGTFDLSGIPPAPR	3	0.0047	1964.98
								FDLDANGILSVSAEEK	2	-0.0106	1707.81
								GDDKPVIQVQFR	3	0.0178	1400.76
								IINEPTAAAIAYGLDK	2	0.0782	1658.97
								LDDADKNAVTTAVEEALR	2	0.0124	1929.98
								LVAHFTEEFKR	3	-0.006	1375.72
								NAVTTAVEEALR	2	0.0229	1272.69
								NQVAMNPTNTVFDAK	2	-0.0005	1721.8
								QKELEGVCAPILSK	2	-0.0058	1570.83
								QTEGLLLLDVAPLTLGIETA	2	0.0668	2066.22
								SDNQPGVHIQVFEGER	3	0.0207	1810.88
								SQIFSTYSDNQPGVHIQVFEGER	3	0.0715	2637.32
								VMQLVSDFFGGK	2	-0.0152	1326.65
								WLNDNQEASLEEYNHR	3	0.008	2016.9
								AVVTVPAYFNDSQR	2	-5.0553	1560.73
								LDDADKNAVTTAVEE	2	-0.0462	1589.7
								PSYVAFTDSER	2	0.0052	1270.59
								ELEGVCAPILSK	2	-0.026	1314.66
								TFNPEEISSMVLLK	2	0.0099	1622.83
								ARFEELCGDLFR	3	0.0229	1511.74
								FEELCGDLFR	2	-0.0011	1284.58
								LTIDGGIFEVK	2	0.0221	1190.68
92	Heat shock protein 83	spt|P12861	Trypanosoma	5.1	39.8	ProteinPilot	24	ADLVNNLGTIAR	2	0.008	1255.7
			brucei brucei					AEEGEEPKVEEVKDGVDADAK	4	0.0655	2259.1
								AISNDWEEQLSTK	2	0.002	1519.72
								CIYYVTGDSK	2	0.0052	1204.55
								DVTKEEYASFYK	2	0.0188	1478.71
								FDTSLLTSGFTLDDPTAYADR	2	-0.0054	2305.07
								FHSSESGEEMTTLK	2	0.034	1581.73
								GMEVLFMTDPIDEYVMQQVK	2	2.084	2374.19
								GVGFYSAYLVADR	2	0.0395	1416.74
								GVVDSEDLPLNISR	2	-0.0201	1569.78
								KAEEGEEPKVEEVKDGVDADAK	4	0.0044	2387.14
								LGLSLDDDAEEEEAQAPVAAA	2	-0.0316	2112.94
								SGFTLDDPTAYADR	2	0.0093	1527.69
								SLTNQSVLGDEPHLR	2	-1.0289	1663.82
								TLTVEDSGIGMTK	2	0.0263	1366.69
								TSGFTLDDPTAYADR	2	-0.0065	1628.73
								YQSLTNQSVLGDEPHLR	3	-0.0163	1955.95
								EDQQEYLEER	2	-0.0036	1337.57
								EGVHFEETEEEK	2	-0.0021	1461.62
								HFSVEGQLEFR	3	-0.0073	1347.65
								VFIMDNCEDLCPEWLGFLR	2	0.0094	2430.08
								TMEINTTHAIVK	3	0.0436	1356.75
								FYEQFSK	2	0.0052	947.444
								AILFLPK	2	-0.0138	800.502
93	Mitochondrial HSP70	trm|Q8IU13	Trypanosoma	8.1	9.4	ProteinPilot	4	DAGTIAGLNVIR	2	-0.0102	1198.66
			congolense					GVNPDEAVALGAATLGGVLR	2	0.0276	1879.04
								QYSPSQVGAFVLEK	2	0.0007	1551.79
								VVNEPTAAALAYGLDK	2	0.0042	1630.86
94	BiP/GRP78 precursor	trm|Q26733	Trypanosoma	33.18	39.8	ProteinPilot	18	DAGTIAGLNVVR	2	-0.0145	1184.64
			brucei					GDVHIIPNEMGNR	3	-0.0057	1466.69
								GINPDEAVAYGAAVQAAVLTGESEVGGR	2	0.9471	2701.28
								IINEPTAAAIAYGLNK	2	0.0082	1657.91
								ITPSVVAFTDTER	2	0.015	1434.75
								NAVVTVPAYFNDAQR	2	-0.0216	1663.81
								NSLESVAYSLR	2	-0.0058	1237.62
								SQVFSTHADNQPGVLIQVYEGER	3	0.0257	2573.28
								TALETLQSVTNPIIQK	2	-0.0122	1754.97
								TYQSAGGGDKPQPMDDL	2	0.0305	1794.8
								VEVDSLTEGFDFSEK	2	0.0175	1700.8
								VQQLISDFFGGK	2	0.0024	1337.7
								VVLVDVIPLSLGIETVGGVMTK	3	0.0559	2254.34
								AAVETAVAEAIR	2	-0.017	1199.63
								FELSGIPPAAR	2	-0.0202	1156.6
								AKFEELNMDLFK	3	-0.0332	1499.7
								EIAETYLGEK	2	-0.0026	1151.57
								MKEIAETYLGEK	3	-0.0251	1426.68
95	P69 antigen	trm|Q26906	Trypanosoma	3.76	8.6	ProteinPilot	4	ITPSVVAFTDTER	2	0.0018	1434.74
			congolense					VEVDSLTEGFDFSEK	2	-0.0367	1700.74
								VQQLISDFFGGK	2	0.0197	1337.72
								IINEPTAAAIAYGLNK	2	0.0194	1657.92
96	TcSTI1	trm|O96684	Trypanosoma	2.04	3.9	ProteinPilot	2	FDEAIALFK	2	-0.0045	1052.55
			cruzi					LGAYSQALADAEK	2	-0.055	1363.64
97	Histone D=CORE histone H4 homolog	trm|Q9TXG5	Trypanosoma	2.52	26.9	ProteinPilot	2	TVTAVDVVNALR	3	-0.0188	1294.65
			brucei					ILYGYA	1	-4.0304	694.334
98	Histone H2B (O96761)	trm|O96761	Trypanosoma	1.7	19.8	ProteinPilot	2	IAAEAATIVR	2	-0.0119	1013.58
			brucei
99	Histone H3, probable	trm|Q8I0K5	Trypanosoma	3.69	39.8	ProteinPilot	4	DIHLALCLR	2	-0.0325	1109.57
			brucei					FQSSAILAAQEATESYIVSLLADTNR	3	-0.033	2797.38
								VTIQPKDIHLALCLRGERA	4	0.0503	2189.26
								STDLLLQK	2	-0.0276	916.495
100	Histone H4, putative	trm|Q7YVG5	Trypanosoma	2	10	ProteinPilot	1	ISGVIYDEVR	2	0.0159	1149.62
			brucei
101	Mitochondrial RNA-binding protein	trm|Q86PT1	Trypanosoma	4.42	18.3	ProteinPilot	4	FLIFNVEQLEDPEVALR	2	-0.0042	2031.06
	RBP38		brucei					DAELYQWPIK	2	-0.0279	1261.61
								QNAFNSGLYFTR	2	-0.0066	1416.67
								LYHSSQLVGGEALMTHPVSGGSR	4	0.0353	2398.21
102	Tcc2i18.9.	trm|Q8T2X9	Trypanosoma	2.78	26	ProteinPilot	2	IGASGAVYMAAVLEYLTAELLELSVK	3	-0.0108	2726.43
			cruzi					AGLIFPVGR	2	0.0077	928.557
103	RNA binding protein La-like protein.	trm|Q9NIH4	Trypanosoma	3.23	7.7	ProteinPilot	2	APPMYDDVQLTAEMK	2	-0.0611	1707.72
			brucei					LVLSEDGLMVR	2	-0.0143	1230.65
104	TbRRM1	trm|Q26692	Trypanosoma	1.77	5.3	ProteinPilot	2	VAGLADGTADDAVR	2	-0.0174	1329.63
			brucei brucei					YAFVGFDSR	2	-0.0722	1060.43
105	RNA binding protein (Rpn)	trm|O15759	Trypanosoma	3.83	8.9	ProteinPilot	2	YAIIFFENAAAVR	2	-0.0136	1483.77
			brucei					NWGQGSVTDATR	2	-0.0052	1290.59
106	Argonaute-like protein 1	trm|Q6T6K0	Trypanosoma	3.37	3.9	ProteinPilot	3	LPAEEYNYELTVNAR	2	-0.0136	1780.85
			brucei					FLEAYGISFGK	2	0.002	1230.63
								NIFGVTFLR	2	0.0144	1065.61
107	Poly(A) binding protein I (PABP1)	trm|O96971	Trypanosoma	2.71	17.3	ProteinPilot	6	ELNGVSIDDCAITVER	2	0.036	1789.89
			brucei					EQSSAAQAIQELHGSTALGPR	3	0.0531	2150.12
								ISYEKEESAVDAVR	3	-0.0199	1594.76
								LTAIGLATDEKGESR	3	0.0219	1559.84
								SLGYGYVNFQNPADAEK	2	-0.9858	1870.88
								EVFSPFGEVTSAK	2	-0.0036	1396.68
108	75 kDa invariant surface glycoprotein	trm|Q26714	Trypanosoma	4.27	5.7	ProteinPilot	2	MLLEAVEEAEATEK	2	-0.0066	1577.74
	precursor		brucei					VVDSVITQTTFSNMER	2	0.0043	1841.89
109	Variable surface glycoprotein (VSG)	trm|Q26840	Trypanosoma	47.58	40.45	ProteinPilot	12	AAGFAGEGAAAVSSYLMTLGTLTTSGSAH	3	0.0416	2698.33
			brucei					AVLVASPEMAEILK	3	0.0566	1421.87
								EKGVSVTQTQTAGGTEATTDK	3	-0.0346	2107.99
								ELGTVTDTAELQK	2	-0.025	1403.69
								GSAHCLSNEGGDGDGKDQLAPK	4	-0.0323	2211.95
								HGTEADFDAGAGPAESEVADSGFAQVPGK	3	-0.0349	2873.24
								KLEAAASQQKGPEEVTIDLATEK	3	-0.0972	2456.17
								PSFGYGMLTIGTTDQTIGLK	2	-0.1177	2155.96
								TWTNHCGLAATLR	3	0.0228	1499.75
								VDQTLLAVLVASPEMAEILK	3	0.0769	2155.26
								FWSSCHAAVK	2	-0.0183	1191.53
								NNYFGTNNNKLEPLWTK	3	0.04	2052.05
110	Variant surface glycoprotein	trm|Q968M4	Trypanosoma	2.8	36.45	ProteinPilot	10	ATPHSSQGIYITGANPK	3	-0.0283	1740.85
			evansi					AAGFAGEGAAAVSSYLMTLGTLTTSGSAH	3	0.0416	2698.33
								EKGVSVTQTQTAGGTEATTDK	3	-0.0346	2107.99
								HGTEADFDAGAGPAESEVADSGFAQVPGK	4	0.0118	2838.25
								KLEAAASQQKGPEEVTIDLATEK	3	-0.0972	2456.17
								PSFGYGMLTIGTTDQTIGLK	2	0.007	2115.06
								TWTNHCGLAATLR	3	0.0228	1499.75
								VDQTLLAVLVASPEMAEILK	2	0.0308	2139.22
								FWSSCHAAVK	2	-0.0183	1191.53
								ALTAEEANLK	2	-0.0447	1058.52
111	Variable surface glycoprotein	trm|Q968M5	Trypanosoma	10.64	11.9	ProteinPilot	3	GNVWKPLCELAAATR	3	-0.0516	1684.82
			evansi					VALETVNSIDKLQQALEFYTAR	2	-0.0108	2508.31
								VILPAVAYGGEVAGAISSALK	3	0.035	1985.15
112	Variable surface glycoprotein	trm|Q6QA67	Trypanosoma	5	8.5	ProteinPilot	3	GAFEALCSLVNLAK	2	0.0297	1491.81
			evansi					SLVYDLICLCAR	2	-0.0624	1481.67
								AGLTTSGESAVQWLVQL	2	0.0283	1758.94
113	Variant surface glycoprotein precursor	trm|Q26841	Trypanosoma	1.71	8.33	ProteinPilot	4	TAEQVEKLETELAAQK	3	-0.0142	1786.92
			brucei					IKGENVVDLTK	3	-0.0193	1271.69
								LLSYYYTVR	2	0.0069	1176.62
								FWSSCHAAVK	2	-0.0183	1191.53
114	Non-variant surface glycoprotein	trm|Q26815	Trypanosoma	2	36.8	ProteinPilot	1	IPPALLSEAIQNVLK	2	-0.0025	1604.95
	(Fragment)		brucei
115	Tryparedoxin peroxidase	trm|Q71SQ4	Trypanosoma	3.51	16	ProteinPilot	3	GGLGTMNIPILADK	2	-0.012	1414.74
			brucei brucei					VDLASYR	2	-5.0145	817.409
								QITINDLPVGR	2	-0.0329	1224.65
116	H25N7.12 protein	trm|Q8WPS8	Trypanosoma	1.4	1.1	ProteinPilot	1	LALLSLLFPR	2	-0.0141	1141.71
			brucei
117	IgE-dependent histamine-releasing	XP_847506.1|	Trypanosoma	-16.4	11	GPM	1	WDGETPTFYF WK	2	0.086	1576.71
	factor, putative (HRF)		brucei
			TREU927
118	Proteasome subunit alpha type 1	spt|O96788	Trypanosoma	5.65	15.4	ProteinPilot	3	ALGAATSGGVELNIK	2	0.0078	1399.77
			brucei					LYQTVPSGDVFDFK	2	0.0056	1614.8
			rhodesiense					NPVSGLSSYQEK	2	0.9901	1308.63
119	Lysosomal/endosomal membrane	trm|O76517	Trypanosoma	1.89	4	ProteinPilot	2	FESSAFYTQLR	2	0.0078	1347.65
	protein p67.		brucei					NMLALIDGMVAGYNAR	2	-0.0216	1739.81
			rhodesiense
120	Proteasome regulatory non-ATP-ase	trm|Q8WRS9	Trypanosoma	2.93	7.05	ProteinPilot	2	AACDLLSGLHVETVTNMPR	3	1.0334	2084.05
	subunit 5		brucei					NANDVVTAWDEAVGR	2	-0.0377	1615.72
121	Ubiquitin	spt|P15174	Trypanosoma	2.15	21	ProteinPilot	1	TIALEVEASDTIENVK	2	0.0038	1730.9
			brucei brucei
122	ubiquitin-conjugating enzyme E2	XP_844774.1	Trypanosoma	2	23.6	ProteinPilot	2	VLLSVCSLLTDPNPDDPLVPDIAR	2	-0.0132	2618.35
			brucei					DQWSPALTISK	2	0.0092	1244.65
			TREU927
123	Proteasome subunit alpha type 5	spt|Q9XZG5	Trypanosoma	4.03	17.9	ProteinPilot	3	VPSTLVDPSSVNK	2	-0.0319	1341.68
	(PSMA5)		brucei brucei					LQIYDQEQIQR	2	0.0069	1432.74
								ILEIDHHIGTVLSGMVADAR	4	-0.0398	2146.08
124	Proteasome subunit beta type 3	spt|Q9NDA1	Trypanosoma	2.22	14.1	ProteinPilot	2	AFAALVSSMLYEAR	2	0.0022	1527.78
	(PSMB3)		brucei brucei					FGPWFVEPVIGTIDR	2	0.9806	1732.88
125	20S proteasome alpha 7 subunit	trm|Q9NDA3	Trypanosoma	2.02	6.3	ProteinPilot	1	DIFSTPILGSLLASR	2	-0.0089	1588.87
	(PSMA7)		brucei
126	Dynamin-related protein (DRP1)	trm|Q8ITV0	Trypanosoma	14.86	18.7	ProteinPilot	8	AISPANADLATSSSLQIAK	2	-0.1464	1856.84
			brucei					CPLVLQLVQLPR	2	-0.0173	1434.82
								FFDFSEINEEIQNR	2	-0.0091	1786.81
								LISVVNDLHDAFANVK	3	-0.0062	1753.93
								LNLPQIAVVGSQSAGK	2	0.0018	1580.89
								SVEELLAEPPQIAQQR	2	-0.0474	1806.9
								GTDAYDILTGK	2	0.0071	1152.57
								VFCDAINHTIDGGASDASK	3	-0.0112	1976.88
127	Gpi8 transamidase precursor	trm|Q95P06	Trypanosoma	1.52	3.4	ProteinPilot	1	VDYASYDVGVR	2	-0.0008	1242.59
			brucei
128	ESAG5	trm|Q8WPT9	Trypanosoma	3.52	17.2	ProteinPilot	3	FQDVEVTVDLLPR	2	-0.0134	1529.8
			brucei					VNGVSVEETYFR	2	0.0065	1398.68
								GGLLDIHVGGSGIGMGDPLITLIGEGK	3	0.0721	2630.45
129	Putative coatomer beta subunit	trm|Q9NFU6	Trypanosoma	1.34	3.3	ProteinPilot	2	ILQDSLLDILSVLANGTMEIR	3	1.9639	2315.23
	(COBP)		brucei brucei					QAALTFIDLLK	2	-0.0207	1231.7
130	Transferrin-binding protein (TBP)	trm|Q26844	Trypanosoma	1.52	2.5	ProteinPilot	1	SIQLQLSVMR	2	0.0048	1173.66
			brucei
131	Soluble N-ethylmaleimide sensitive	trm|Q9N8L6	Trypanosoma	2	3.6	ProteinPilot	1	AAALLDMAVR	2	0.0214	1029.59
	factor (NSF) attachment protein		brucei
	possible
132	Adaptor gamma-1 chain (AP1G1)	trm|Q8T6C2	Trypanosoma	2	1.54	ProteinPilot	1	FVALQSLLDYAAR	2	-0.0799	1465.71
			brucei
133	Clathrin heavy chain (CHC)	trm|Q95Z06	Trypanosoma	75.03	38.8	ProteinPilot	43	AFDHALAVAK	2	-0.0168	1041.54
			brucei					AFMDAELTEELTSILDQIVVR	3	0.034	2408.25
								AIECYVMAQR	2	0.0126	1239.59
								AKNPNYVDAVTAAAER	3	-0.0018	1688.85
								DVQPDGQTSLVIVDLGK	2	0.0607	1783
								FIEENDYYDPVVMGK	2	0.0158	1817.83
								IAGSANLGGVDDLYR	2	-0.02	1519.74
								INIAMPYLIQAIHDFTQR	3	-0.0049	2143.12
								LAAICAVPLVLQVESLQDVVNR	3	0.0274	2406.36
								LFQEAIDTAVESADPK	2	0.0581	1732.91
								LINDALNDLYVEEENFVALR	2	-0.9368	2348.25
								LLVISGNLPEK	2	-0.0107	1181.69
								LSELEELLQNTHNVQIQPVADK	3	0.0137	2517.32
								LVEAVQQTALPESEVTEEVSTTVK	3	-0.0245	2586.3
								MDPGIDNLANIR	2	-0.0188	1327.64
								MIDVPFAQGDFPVATHVSPR	3	0.0433	2183.13
								MNNLAEAVDAAQK	2	-0.003	1389.65
								NILNSVGTMCPIAELVDVAEER	3	-0.098	2429.09
								NPNYVDAVTAAAER	2	0.0678	1489.78
								NQLQNADLALR	2	1.014	1255.68
								NSVENYNNFDSVELSAR	2	-0.0092	1956.87
								QESTSNDNKIESVLLLTYAR	3	-0.0033	2280.16
								QQDPALWASVLTESSINR	2	-0.005	2014.01
								VAVAETTLNAHESAELAR	2	0.0253	1880.98
								VILNNAIHVNPQGAVGLAQVLHR	4	0.0708	2432.45
								VLDGHSGTFISTNTPTDPR	3	0.0203	2014
								VLHVGNEDWLAAAK	3	-0.005	1521.79
								VMEYVTTLDSYDAK	2	-0.0169	1633.74
								YCEDRDPNLSYLVYR	3	0.0205	1961.91
								YEAYGLYDELFAVLK	2	-0.0026	1792.89
								YLENLLIMSAVR	2	-0.0205	1420.75
								YLIDTNNEALIEQYVQR	2	-0.0705	2080.97
								EIAGIATAAELHEEAMTVYDKFEMR	4	-0.0481	2824.29
								MSTELVEITSK	2	-0.0025	1236.62
								NLQIFDVDAANR	2	-0.0097	1374.68
								ILIMELPTGSK	2	-0.0381	1216.64
								TQLFSVENNSGR	2	-0.0285	1350.62
								DAESAIMNPMAK	2	0.0253	1276.6
								APEFDASFQVLSYQTDEQKK	3	2.1714	2332.28
								VVGVLLQR	2	-0.0214	882.544
								YIEAAAEVGQVQELER	3	0.027	1803.93
								MEAATVLLR	2	-0.013	1002.54
								LIGPWLEAR	2	0.0124	1053.61
134	Rab1	trm|Q67BJ9	Trypanosoma	8.14	51.4	ProteinPilot	6	AVDTQMAQEFADSLGIPFLETSAK	2	-0.0563	2584.18
			brucei					ESSNVETAFIEMAK	2	-0.0435	1570.67
								LQIWDTAGQER	2	-0.0456	1315.61
								LLLIGDSGVGK	2	0.0236	1070.66
								STEYDHLFK	2	0.0019	1180.54
								GAHGIIIVYDTTDMESFNNVK	3	-1.0452	2338.07
135	Hypothetical protein	trm|Q7YVL1	Trypanosoma	4.82	11.24	ProteinPilot	3	LFVEETAYAPR	2	-0.0329	1294.62
			brucei					EAIELYGNR	2	-0.9732	1062.56
								SSSTYVPDAVFENLIER	2	0.0241	1925.96
136	Hypothetical protein	trm|Q7YSV0	Trypanosoma	2.85	13	ProteinPilot	3	LNTYTTSITAR	2	-0.0669	1239.58
			brucei					VVVGAEVVCGR	2	-5.7561	1137.85
								LIDNWTVAVTVDK	2	0.0378	1472.83
137	Hypothetical protein	trm|Q7YVJ5	Trypanosoma	1.7	1.7	ProteinPilot	1	VPKLMVKLAENSLESLNAAHR	3	0.1636	2320.42
			brucei
138	Hypothetical protein Tb10.70.1130	XP_822825.1	Trypanosoma	-1.3	3.1	GPM	2	ELGITLEDAL NAVVNSMDTA SQTNR	3	0.167	2662.3
			brucei					LMELEDLQLQ EALALSIAAE HER	3	0.028	2622.34
139	Hypothetical protein Tb09.211.3955	XP_827537.1	Trypanosoma	-1.9	6.5	GPM	1	ELTTFVQGLL QNMQTR	2	0.019	1878.97
			brucei.
140	Hypothetical protein, conserved	XP_844790.1	Trypanosoma	-5.9	18	GPM	1	APLWEVWR	2	0.039	1056.56
			brucei.
141	Cysteine protease	trm|Q95PM0	Trypanosoma	2.01	3.3	ProteinPilot	1	SCSGLSVPITVPLDK	2	-0.0095	1571.81
			brucei
			rhodesiense
142	Cysteine proteinase precursor	spt|P14658	Trypanosoma	2.29	3.33	ProteinPilot	1	SCSGPSVPITVPLDK	2	-0.0048	1555.79
			brucei brucei
143	Oligopeptidase A	trm|Q6GX75	Trypanosoma	1.71	4.5	ProteinPilot	2	AFIDDLVPR	2	0.0197	1044.58
			brucei brucei					VFALDVYDFIK	2	-0.0215	1328.68
144	Oligopeptidase B	trm|O76728	Trypanosoma	5.53	6	ProteinPilot	3	TPGEGEDEEIVLDENK	2	-0.011	1772.78
			brucei brucei					VPISLVYDTSIDLK	2	0.9892	1562.85
								LGPDNLFSSATLK	2	0.0046	1361.72
145	Calpain-like protein, probable (CAP)	trm|Q9N8Q9	Trypanosoma	1.71	2	ProteinPilot	1	SIVGDVTDSEQVLK	2	-0.0028	1488.76
			brucei
146	Metacaspase	trm|Q8T8E5	Trypanosoma	9.38	25.8	ProteinPilot	5	NFPLTEVVILADEEDVPGR	3	0.1252	2112.2
			brucei					VGAETVAEGHIDLISFAINYFK	3	0.1334	2393.36
								YLAWLAQDAQPNDVLFFHYSGHGTR	4	0.0319	2905.43
								EEPLTFLDLLVHTR	3	0.1017	1682.01
								FSLEGLFPQER	2	-0.021	1321.65
147	Rhodesiense ADP/ATP carrier	trm|Q26697	Trypanosoma	2	3.9	ProteinPilot	1	TISTEGVYPLWR	2	0.0655	1420.8
			brucei
			rhodesiense
148	P-type H+-ATPase	trm|Q6WZI6	Trypanosoma	4.58	4	ProteinPilot	3	ADVGIAVHGATDAAR	3	-0.0003	1422.72
			brucei					GLTSAEAEELLLK	2	-0.0046	1372.74
								TPSWLIFLR	2	0.0025	1131.65
149	Aquaglyceroporin 3 (AQP3)	trm|Q6ZXT2	Trypanosoma	1.7	3.6	ProteinPilot	1	GTAGVFSTYPR	2	0.0069	1154.58
			brucei brucei
150	Calcium motive P-type ATPase	trm|Q9XZJ9	Trypanosoma	1.7	3.5	ProteinPilot	1	SIATILNIITAK	2	-0.0103	1256.76
	TBCA1 (Fragment)		brucei
151	Probable biopterin transporter	trm|Q8WPU7	Trypanosoma	3.77	3.9	ProteinPilot	2	IPVFGTAVEAFGPR	2	-0.0097	1459.77
	(Esag10)		brucei					CVLALGLSELFGK	2	-0.0486	1405.72
152	Pentamidine resistance protein (PRP)	trm|Q6X780	Leishmania	1.4	6.3	ProteinPilot	1	EHGVEAAVASLMRQCK	2	0.1327	1782.98
			major
153	Acidic phosphatase (AP)	trm|Q9NJ13	Trypanosoma	2.18	5.9	ProteinPilot	2	VGYFGSQVISLSGR	2	-0.0004	1468.77
			brucei					DGANALCALK	2	-0.9903	1030.52
154	Casein kinase 1 homolog 1(CK1)	trm|Q9NDD0	Trypanosoma	6	11.86	ProteinPilot	3	GFPAEFAAYLNYTR	2	-0.0002	1648.75
			cruzi					TRHPQLAFEAR	3	0.0153	1324.72
								TTLMLAEQMIAR	2	-0.0397	1408.67
155	C-terminal kinesin KIFC1	trm|Q9GSA9	Trypanosoma	13.08	13.3	ProteinPilot	8	EAVGALQEYAK	2	-0.0275	1177.57
			brucei					LSLIDLAGSER	2	-0.0182	1172.62
								SGPALNVGPIATAMR	2	-0.0434	1469.72
								SLSSLGDVISGLAQNSK	2	-0.0064	1674.87
								EVAAGHTNIMDFPSADEIR	3	-0.0416	2087.92
								QGGAEFLLDVVK	2	0.0107	1274.7
								LFEIIDER	2	-0.0022	1033.54
								VYEFDEVYPPHAPQAR	3	-2.0622	1914.84
156	Protein kinase CK2 alpha	trm|Q963F4	Trypanosoma	4.26	8.3	ProteinPilot	2	VLGTDELFEYLHK	3	0.0339	1562.83
			brucei					VQALEAMDHPYFDPVR	3	0.0247	1886.92
157	protein phosphatase 2A catalytic	trm|Q27787	Trypanosoma	2	8.3	ProteinPilot	1	MDTIDQFLETVGK	2	-0.0182	1537.72
	subunit (PP2A)		brucei
158	Bloodstream-specific protein 2	spt|P12865	Trypanosoma	8.26	16.1	ProteinPilot	6	ANVGPAVTPASNAEEVTR	2	0.007	1781.9
	precursor		brucei brucei					VAFGGEITPENYQYYSVIK	2	-0.0174	2177.05
								SLPVPEVETVDGK	2	-0.0038	1368.71
								SFENVYEFVR	2	-0.01	1288.6
								DFGVPEDAK	2	-0.0272	976.423
								EVYDGPMEVEK	2	0.0259	1310.6
159	Bloodstream-specific protein 1.3-4.	pir|B37416	Trypanosoma	4.23	5.98	ProteinPilot	2	ECFDGTIGPETLYK	2	0.0199	1628.76
			brucei					SIQLQLSVMR	2	0.0144	1189.66
160	Glycosomal membrane protein	trm|O60944	Trypanosoma	3.28	9.2	ProteinPilot	2	ALGSLDTCQSR	2	-0.0149	1206.55
			brucei					SSAFGAVGK	2	-0.0202	822.403
161	Laminin receptor-like protein/ p40	trm|Q9XZ65	Trypanosoma	2.06	5.7	ProteinPilot	1	VIAAVENPQDVTVCSTR	2	0.0286	1857.95
	ribosome associated-like protein		cruzi
162	RHS6a	trm|Q8T9M4	Trypanosoma	10.65	10.1	ProteinPilot	7	AYLAIGNPGIGK	2	0.0044	1172.66
			brucei					EQEIAQNISVLR	2	-0.9414	1397.81
								IGPMLYPEATPVGLR	2	0.0073	1628.87
								EDDIDNEINSIK	2	-0.0031	1403.64
								EMIPALFEYNAIK	2	-0.0546	1553.73
								VEFVGPSLR	2	-5.5796	996.97
								ICEITAQNLAR	2	-0.0313	1287.63
163	Transmembrane glycoprotein	trm|Q9Y1A2	Trypanosoma	18.2	23.8	ProteinPilot	10	ANTEDVTEVGVVR	2	0.0249	1387.72
			brucei brucei					DMAGGSLSDVAIR	2	-0.0061	1306.61
								GGVSEREEFFLISAK	3	-0.0103	1667.84
								LFISIFCEELGEDR	2	0.005	1726.83
								QGSEALAAAGIESAEGSR	2	-0.0113	1702.8
								SFEVNPSYYQVVGGQNADGK	2	-0.9115	2157.09
								SGEQVTEEYDVK	2	0.0137	1382.63
								VAAVSDVPVLVGVQPR	2	-0.0232	1604.9
								DMFALGDDPNPR	2	0.0249	1362.61
								ELCPMAPPNTPENR	2	-0.0421	1640.69
164	Retrotransposon hot spot protein,	trm|Q8IFI8	Trypanosoma	1.7	1.2	ProteinPilot	1	LALLSLLFPR	2	0.014	1141.74
	RHS4l		brucei
165	RHS4a (Retrotransposon hot spot	trm|Q8T9M5	Trypanosoma	6.73	5.5	ProteinPilot	4	EIIMSDESVGANAFER	2	0.0826	1766.9
	protein RHS4-a		brucei					LALLSLLFPR	2	-0.0775	1141.64
								SILNDMAPQQLR	2	-0.0034	1384.71
								IDMVGPLPR	2	-0.046	996.497
166	Retrotransposon hot spot protein	trm|Q7YW01	Trypanosoma	3.4	5.7	ProteinPilot	4	FVFSVSDYDAR	2	-0.0105	1304.59
	RHS4-b		brucei					DGAAPPTTPNIAVLLQVTK	2	0.0236	1905.08
								IDMVGPLPR	2	-0.046	996.497
								LALLSLLFPR	2	-0.0775	1141.64

## Sheet: Sheet3
Contrib	Conf	Sequence	Modifications	Cleavages	∆Mass	Prec MW	z	Sc	Spectrum	Type
2	99	GNVWKPLCELAAATR	Carbamidomethyl(C)@8		-0.0516	1684.82	3	20	1.1.1.4268.3	Winner
2	99	VALETVNSIDKLQQALEFYTAR		missed K-L@11	-0.0108	2508.31	2	24	1.1.1.4356.3	Winner
2	99	VILPAVAYGGEVAGAISSALK			0.035	1985.15	3	21	1.1.1.4364.2	Winner
Contrib	Conf	Sequence	Modifications	Cleavages	∆Mass	Prec MW	z	Sc	Spectrum	Type
2	99	GAFEALCSLVNLAK	Carbamidomethyl(C)@7		0.0297	1491.81	2	19	1.1.1.4328.2	Winner
2	99	SLVYDLICLCAR	Carbamidomethyl(C)@8; Carbamidomethyl(C)@10		-0.0624	1481.67	2	15	1.1.1.3517.2	Winner
1	90	AGLTTSGESAVQWLVQL		cleaved L-Q@C-term	0.0283	1758.94	2	11	1.1.1.4238.2	Winner
